# Supplementary material for: Ooctonus vulgatus (Hymenoptera, Mymaridae), a potential biocontrol agent to reduce populations of Philaenus spumarius (Hemiptera, Aphrophoridae) the main vector of Xylella fastidiosa in Europe
Source: PeerJ. 2020 Mar 24;8:e8591. doi: 10.7717/peerj.8591 (PMC7100589; doi:10.7717/peerj.8591)
Supplement: Table S1 [file peerj-08-8591-s004.xlsx]

## Sheet: occ_Ooctonus_vulgatus_lit&sampl
ID	reference	country	region	verbatimLocality	decimalLatitude	decimalLongitude	month	year	date	verbatimGPS	verbatimDate	number_sexe	institution	retained in the analysis
1	Triapitsyn, 2010	AUSTRIA	LOWER AUSTRIA	Hundsheim	48.114868	16.949117	x	1954	10.x.1954		10.x.1954	1F	NHMW	yes
2	Triapitsyn, 2010	AUSTRIA	LOWER AUSTRIA	Hundsheim	48.114868	16.949117	ix	1956	16.ix.1956		16.ix.1956	1F	NHMW	yes
3	Triapitsyn, 2010	AUSTRIA	TIROL	Gschnitztal	47.044299	11.350142	ix	1948	16.ix.1948		16.ix.1948	1F	NHMW	yes
4	Triapitsyn, 2010	AUSTRIA	TIROL	Krossbach	47.079776	11.265732	viii	1947	5.viii.1947		5.viii.1947	1F	NHMW	yes
5	Triapitsyn, 2010	AUSTRIA	TIROL	Krossbach	47.079776	11.265732	viii	1948	19.viii.1948		19.viii.1948	1F	NHMW	yes
6	Triapitsyn, 2010	AUSTRIA	TIROL	Krossbach	47.079776	11.265732	viii	1950	8.viii.1950		8.viii.1950	1F	NHMW	yes
7	Triapitsyn, 2010	AUSTRIA	TIROL	Krossbach	47.079776	11.265732	viii	1950	15.viii.1950		15.viii.1950	1F	NHMW	yes
8	Triapitsyn, 2010	AUSTRIA	TIROL	Krossbach	47.079776	11.265732	viii	1950	viii.1950		viii.1950	1F	NHMW	yes
9	Triapitsyn, 2010	AUSTRIA	TIROL	Krossbach	47.079776	11.265732	viii	1953	7.viii.1953		7.viii.1953	2F	NHMW	yes
10	Triapitsyn, 2010	AUSTRIA	TIROL	Krossbach	47.079776	11.265732	ix	1953	4.ix.1953		4.ix.1953	1F	NHMW	yes
11	Triapitsyn, 2010	AUSTRIA	TIROL	Krossbach	47.079776	11.265732	viii	1955	22.viii.1955		22.viii.1955	1F	NHMW	yes
12	Triapitsyn, 2010	AUSTRIA	TIROL	Krossbach	47.079776	11.265732	viii	1956	19.viii.1956		19.viii.1956	1F	NHMW	yes
13	Triapitsyn, 2010	AUSTRIA	TIROL	Krossbach	47.079776	11.265732	viii	1956	22.viii.1956		22.viii.1956	1F	NHMW	yes
14	Triapitsyn, 2010	AUSTRIA	TIROL	Krossbach	47.079776	11.265732	viii	1957	1.viii.1957		1.viii.1957	1F	NHMW	yes
15	Triapitsyn, 2010	AUSTRIA	TIROL	Krossbach	47.079776	11.265732	ix	1957	ix.1957		ix.1957	1F	NHMW	yes
16	Triapitsyn, 2010	AUSTRIA	TIROL	Krossbach	47.079776	11.265732	viii	1958	25.viii.1958		25.viii.1958	2F	NHMW	yes
17	Triapitsyn, 2010	AUSTRIA	TIROL	Krossbach	47.079776	11.265732	viii	1960	1.viii.1960		1.viii.1960	1F	NHMW	yes
18	Triapitsyn, 2010	AUSTRIA	TIROL	Krossbach	47.079776	11.265732	x	1961	x.1961		x.1961	2F	NHMW	yes
19	Triapitsyn, 2010	AUSTRIA	TIROL	Krossbach	47.079776	11.265732	viii	1963	26.viii.1963		26.viii.1963	1F	NHMW	yes
20	Triapitsyn, 2010	AUSTRIA	TIROL	Krossbach	47.079776	11.265732	ix	1963	1.ix.1963		1.ix.1963	3F	NHMW	yes
21	Triapitsyn, 2010	AUSTRIA	TIROL	Krossbach	47.079776	11.265732	vi	1964	vi.1964		vi.1964	1F	NHMW	yes
22	Triapitsyn, 2010	AUSTRIA	TIROL	Krossbach	47.079776	11.265732	viii	1964	10.viii.1964		10.viii.1964	1F	NHMW	yes
23	Triapitsyn, 2010	AUSTRIA	TIROL	Krossbach	47.079776	11.265732	viii	1964	27.viii.1964		27.viii.1964	1F	NHMW	yes
24	Triapitsyn, 2010	AUSTRIA	TIROL	Krossbach	47.079776	11.265732	viii	1966	22.viii.1966		22.viii.1966	1F	NHMW	yes
25	Triapitsyn, 2010	AUSTRIA	TIROL	Krossbach	47.079776	11.265732	ix	1966	ix.1966		ix.1966	1F	NHMW	yes
26	Triapitsyn, 2010	AUSTRIA	TIROL	Mieden Wahl	47.259621	11.373468	viii	1959	23.viii.1959		23.viii.1959	1F	NHMW	yes
27	Triapitsyn, 2010	AUSTRIA	TIROL	Stubaital 2300 m	47.104139	11.295472	ix	1953	3.ix.1953		3.ix.1953	4F	NHMW	yes
28	Triapitsyn, 2010	BELGIUM	EAST FLANDERS	Sint-Martens-Latem	51.012355	3.623169	viii	1981	29.viii.1981		2-29.viii.1981	1F	CNCI	yes
29	Triapitsyn, 2010	BELGIUM	EAST FLANDERS	Sint-Martens-Latem	51.012355	3.623169	xi	1981	8.xi.1981		27.ix-8.xi.1981	3F	CNCI	yes
30	Triapitsyn, 2010	BELGIUM	LIEGE	Mont Rigi	50.511213	6.076308	ix	1983	1.ix.1983		25.viii-1.ix.1983	2F	CNCI	yes
31	Triapitsyn, 2010	BELGIUM	LIEGE	Wanze Antheit Corphalie	50.551552	5.198186	vii	1989	28.vii.1989		14-28.vii.1989	2F	ISNB	yes
32	Triapitsyn, 2010	BELGIUM	LIEGE	Wanze Antheit Corphalie	50.54894	5.240413	vii	1989	28.vii.1989		14-28.vii.1989	2F	ISNB	yes
33	Triapitsyn, 2010	BELGIUM	LIEGE	Wanze Antheit Corphalie	50.538112	5.262546	vii	1989	28.vii.1989		14-28.vii.1989	2F	ISNB	yes
34	Triapitsyn, 2010	CANADA	ONTARIO	Guelph University of Guelph Arboretum	43.533333	-80.216667	vi	2006	21.vi.2006	43 32 N 80 13 W	14.v-21.vi.2006	20F	UCRC	yes
35	Huber, 2012	CANADA	ALBERTA	05 km E Writing-on-Stone Provincial Park	49.08608	-111.619626	ix	1981	17.ix.1981		8-17.ix.1981	1F	CNC	yes
36	Huber, 2012	CANADA	BRITISH COLOMBIA	Burnaby Simon Frazer University	49.277286	-122.92042	i	1980	2.i.1980		26.xii.1979-2.i.1980	5F	CNC	yes
37	Huber, 2012	CANADA	BRITISH COLOMBIA	Burnaby Mountain	49.27912	-122.908624	iv	1980	3.iv.1980		6.x-12.xi.19797-21.iii21.iii-3.iv.1980	24F	CNC	yes
38	Huber, 2012	CANADA	BRITISH COLOMBIA	Burnaby Mountain	49.27912	-122.908624	xi	1979	12.xi.1979		6.x-12.xi.19797-21.iii21.iii-3.iv.1980	24F	CNC	yes
39	Huber, 2012	CANADA	BRITISH COLOMBIA	Queen Charlotte Islands	53.25553	-132.096348	vii	1983	13.vii.1983		9-13.vii.1983	1F	CNC	yes
40	Huber, 2012	CANADA	BRITISH COLOMBIA	Shushwap Lake Blind Bay	50.886286	-119.397654	vii	1987	21.vii.1987		15-31.viii.198611-21.vii.1987	2F	CNC	yes
41	Huber, 2012	CANADA	BRITISH COLOMBIA	Shushwap Lake Blind Bay	50.886286	-119.397654	viii	1986	31.viii.1986		15-31.viii.198611-21.vii.1987	2F	CNC	yes
42	Huber, 2012	CANADA	BRITISH COLOMBIA	Sorrento	40.626336	14.375476	vii	1991	20.vii.1991		17-20.vii.1991	1F	CNC	yes
43	Huber, 2012	CANADA	BRITISH COLOMBIA	Upper Carmanah Valley	48.646703	-124.640325	x	1991	26.x.1991		12-27.viii28.viii-9.ix10-29.ix17-26.x.1991	8F 3M	CFS-Victoria	yes
44	Huber, 2012	CANADA	BRITISH COLOMBIA	Victoria vicinity	48.533284	-123.499957	ix	2005	4-18.ix.2005	48 32 N 123 30 W 248m	4-18.ix.2005	3F	CNC	yes
45	Huber, 2012	CANADA	NOUVELLE-ECOSSE	Nova Scotia Bridgetown	44.84184	-65.288125	x	1913	1.x.1913		26.vii8.viii16.viii4.ix16.ix23.ix1.x.1913	12F	USNM	yes
46	Huber, 2012	CANADA	ONTARIO	Alfred Bog	45.496551	-74.865841	vii	1981	13.vii.1981		13.vii.1981	1F	CNC	yes
47	Huber, 2012	CANADA	ONTARIO	Ancaster	43.217772	-79.987131	vi	1994	11.vi.1994		4-11.vi.1994	1F	CNC	yes
48	Huber, 2012	CANADA	ONTARIO	near Ancaster	43.249992	-80.000004	v	1995	27.v.1995	43 15 N 80 00 W	29.ix-27.v.1995	1F	CNC	yes
49	Huber, 2012	CANADA	ONTARIO	Newton Woods	41.920905	-85.995734	v	1996	31.v.1996		20-31.v.1996	1F	CNC	yes
50	Huber, 2012	CANADA	ONTARIO	15 km SW Chaffey’s Locks	44.578822	-76.319561	v	1987	28.v.1987		28.v.1987	4F	CNC	yes
51	Huber, 2012	CANADA	ONTARIO	Chatham	42.407613	-82.191555	xii	1956	xii.1956		xii.1956	7F	CNC	yes
52	Huber, 2012	CANADA	ONTARIO	Chatterton 13 mi N Belleville	44.248839	-77.487877	x	1970	1.x.1970		20and30.v.19621.x.1970	3F	CNC	yes
53	Huber, 2012	CANADA	ONTARIO	Chatterton 13 mi N Belleville	44.248839	-77.487877	v	1962	30.v.1962		20and30.v.19621.x.1970	3F	CNC	yes
54	Huber, 2012	CANADA	ONTARIO	Guelph University of Guelph arboretum	43.533333	-80.216667	vi	2006	5.vi.2006	43 32 N 80 13 W	14.v12-32.v24-31.v5.vi2006	9F	UCRC	yes
55	Huber, 2012	CANADA	ONTARIO	Hamilton	43.263113	-79.883165	v	1981	15.v.1981		15.v.1981	2F	CNC	yes
56	Huber, 2012	CANADA	ONTARIO	Joker’s Hill near Newmarket hwy 9 between Dufferin & Bathhurst Streets	44.041166	-79.506289	vi	2002	9.vi.2002		1-9.vi.2002	1F	CNC	yes
57	Huber, 2012	CANADA	ONTARIO	London Fanshawe Experimental Farm	43.011134	-81.20061	xi	1982	5.xi.1982		5.ix-2.x.19815.xi.1982	2F 1M	CNC	yes
58	Huber, 2012	CANADA	ONTARIO	London Fanshawe Experimental Farm	43.011134	-81.20061	x	1981	2.x.1981		5.ix-2.x.19815.xi.1982	2F 1M	CNC	yes
59	Huber, 2012	CANADA	ONTARIO	Middleville White Lake road	45.097671	-76.396199	v	1986	13.v.1986		13.v.1986	1F	CNC	yes
60	Huber, 2012	CANADA	ONTARIO	Milton	43.518248	-79.877417	vi	1978	2.vi.1978		2.vi.1978	1F	CNC	yes
61	Huber, 2012	CANADA	ONTARIO	Point Pelee National Park	41.962683	-82.518443	x	1984	3.x.1984		3.x.1984	1F	CNC	yes
62	Triapitsyn, 2010	CZECH REPUBLIC	CENTRAL BOHEMIA	Kostelec	49.907323	14.557338	iv	1992	13.iv.1992		6-13.iv.1992	1F	CNCI	yes
63	Triapitsyn, 2010	DENMARK	ZEELAND ISLAND	Faxe Bromme	55.489061	11.513652	viii	1994	28.viii.1994		28.viii.1994	1F	CNCI	yes
64	Triapitsyn, 2010	DENMARK	ZEELAND ISLAND	Faxe Feddet (near Præsto)	55.150294	12.096107	viii	1994	27.viii.1994		27.viii.1994	2F	CNCI	yes
65	Triapitsyn, 2010	FRANCE	GIRONDE	Sainte Colombe	44.899997	-0.033337	ix	1998	10.ix.1998	44 54N 00 02W	10.ix.1998	1F	UCRC	yes
66	Triapitsyn, 2010	FRANCE	GIRONDE	Sainte Colombe	44.880193	-0.061638	viii	2000	17.viii.2000		17.viii.2000	1F	UCRC	yes
67	Triapitsyn, 2010	FRANCE	HERAULT	La Gardiole (near Vic-la-Gardiole)	43.491975	3.771592	iv	1978	23.iv.1978		23.iv.1978	1F	CNCI	yes
68	Triapitsyn, 2010	FRANCE	HERAULT	Montpellier	43.613767	3.871952	ix	1980	23.ix.1980		17-23.ix.1980	1M	CNCI	yes
69	Triapitsyn, 2010	FRANCE	HERAULT	Montpellier	43.613768	3.871953	iv	1978	20.iv.1978		19-20.iv.1978	1F	CNCI	yes
70	Triapitsyn, 2010	FRANCE	HERAULT	near Montpellier	43.613769	3.871954	iii	1978	12.iii.1978		7-12.iii.1978	2F	CNCI	yes
71	Triapitsyn, 2010	FRANCE	HERAULT	Montpellier	43.61377	3.871955	iv	1978	22.iv.1978		19-22.iv.1978	3F	CNCI	yes
72	Triapitsyn, 2010	FRANCE	HERAULT	Montpellier	43.613771	3.871956	viii	1978	12.viii.1978		8-12.viii.1978	1F	CNCI	yes
73	Triapitsyn, 2010	FRANCE	HERAULT	Montpellier	43.613772	3.871957	xi	1978	28.xi.1978		25-28.xi.1978	1F	CNCI	yes
74	Triapitsyn, 2010	FRANCE	HERAULT	Villeneuve	43.531406	3.850265	v	1978	4.v.1978		4.v.1978	2F	CNCI	yes
75	Triapitsyn, 2010	FRANCE	VENDEE	Location unknown (S France)	46.665773	-1.426148	vi	1952	vi.1952		v-vi.1952	1F	USNM	yes
76	Triapitsyn, 2010	FRANCE		apparently to University of California Berkeley California USA quarantine			iii	1950	14.iii.1950		14.iii.1950	1F	EMEC	no
78	Huber, 2012	FRANCE		Intercepted on thyme cuttings New York port of entry			x	1951	19.x.1951		19.x.1951	1F	USNM	no
79	Triapitsyn, 2010	GERMANY	NORTH RHINE_WESTPHALIA	Aachen	50.773922	6.08549						2F	NHMW	yes
80	Triapitsyn, 2010	GERMANY	NORTH RHINE_WESTPHALIA	Aachen area	50.773923	6.085491						2F	NHMW	yes
81	Triapitsyn, 2010	GERMANY	NORTH RHINE_WESTPHALIA	Leverkusen	51.049478	7.010477	ix	1966	1.ix.1966		1.ix.1966	1F	NHMW	yes
82	Triapitsyn, 2010	GERMANY	NORTH RHINE_WESTPHALIA	Nideggen Eifel Hills	50.691935	6.483234	iii	1959	11.iii.1959		11.iii.1959	1F	NHMW	yes
83	Triapitsyn, 2010	GREECE	CENTRAL MACEDONIA	Lake Kerkini Kerkini Marsh	41.225778	23.0845	iii	2007	20.iii.2007	41 13 32.8 N 23 05 04.2 E 45M	14-20.iii.2007	1F	UCRC	yes
84	Triapitsyn, 2010	GREECE	CENTRAL MACEDONIA	Lake Kerkini Kerkini Marsh	41.225778	23.0845	iv	2007	24.iv.2007	41 13 32.8 N 23 05 04.2 E 45M	18-24.iv.2007	1M	UCRC	yes
85	Triapitsyn, 2010	HUNGARY		Szama			ix	1985	4.ix.1985		17.viii-4.ix.1985	1F	CNCI	no
86	Triapitsyn, 2010	ITALY	SARDINIA, OLBIA-TEMPIO	Tempio Pausania Cusseddu	40.899521	9.104093	x	1978	16.x.1978		9-16.x.1978	1F	CNCI	yes
87	Triapitsyn, 2010	BELGIUM	LUXEMBOURG	Buzenol	49.645585	5.595307	ix	1981	24.ix.1981		8-24.ix.1981	1F	CNCI	yes
88	Triapitsyn, 2010	BELGIUM	LUXEMBOURG	ethe Neuve Forge	49.579656	5.581903	v	1981	21.v.1981		18-21.v.1981	1M	CNCI	yes
89	Triapitsyn, 2010	BELGIUM	LUXEMBOURG	Near ethe and Buzenol	49.615109	5.583342	iv	1981	7.iv.1981		24.iii-7.iv.1981	1F	CNCI	yes
90	Triapitsyn, 2010	BELGIUM	LUXEMBOURG	Near ethe and Buzenol	49.61511	5.583343	x	1981	9.x.1981		24.ix-9.x.1981	1F	CNCI.	yes
91	Triapitsyn, 2010	MOLDOVA		Kishinev	47.005417	28.854377	v	1958	18.v.1958		18.v.1958	1F	ZIN	yes
92	Triapitsyn, 2010	RUSSIA	MOSKOVSKAYA OBLAST, NOGINSKIY RAYON	Fryazevo	55.732362	38.466345	viii	2000	14.viii.2000		26.vii-14.viii.2000	1F	UCRC	yes
93	Triapitsyn, 2010	NEW ZEALAND	NORTH ISLAND	Aukland Birkenhead	-36.808485	174.723276	x	1980	x.1980		x.1980	1F	NZAC	yes
94	Triapitsyn, 2010	NEW ZEALAND	NORTH ISLAND	Northland (Tokerau)	-35.407482	173.76054	x	1980	4.x.1980		4.x.1980	7F 19F	BMNH NZAC	yes
95	Triapitsyn, 2010	NEW ZEALAND		Waitakere Ra	-36.851058	174.54246	ix	1980	ix.1980		ix.1980	1F	NZAC	yes
96	Triapitsyn, 2010	ENGLAND					xi	1909	6.xi.1909		6.xi.1909	2F	BMNH	no
97	Triapitsyn, 2010	ENGLAND										1F	BMNH	no
98	Triapitsyn, 2010	CZECH REPUBLIC		Prague Kunratice Potok	50.026671	14.462916	iv	1992	22.iv.1992		13-22.iv.1992	1F	CNCI	yes
99	Triapitsyn, 2010	RUSSIA	PUSHKINSKIY RAYON	Mamontovka	60.389223	29.004231	viii	2003	16.viii.2003		16.viii.2003	1F	UCRC	yes
100	Triapitsyn, 2010	RUSSIA	KRASNODARSKIY KRAY	Krasnodar	45.046592	38.981494	viii	2001	11.viii.2001		10-11.viii.2001	1F	ZIN	yes
101	Triapitsyn, 2010	RUSSIA	KRASNODARSKIY KRAY	Krasnodar	45.046592	38.981494	viii	2001	20.viii.2001		19-20.viii.2001	1F	UCRC	yes
102	Triapitsyn, 2010	RUSSIA	KRASNODARSKIY KRAY	Krasnodar	45.046592	38.981494	viii	2001	26.viii.2001		25-26.viii.2001	1M	UCRC	yes
103	Triapitsyn, 2010	RUSSIA	SAKHALINSKAYA OBLAST	Sakhalin Island 6 km E of Sokol near Belaya River	47.242667	142.776	vii	2001	31.vii.2001	47 14.56 N 142 46.56 E	31.vii.2001	1F	CAS	yes
104	Triapitsyn, 2010	RUSSIA	SAKHALINSKAYA OBLAST	Sakhalin Island 6 km E of Sokol near Belaya River	47.242667	142.776	viii	2001	16.viii.2001	47 14.56 N 142 46.56 E	16.viii.2001	2F	CAS	yes
105	Triapitsyn, 2010	CZECH REPUBLIC	SOUTH MORAVIA	Ranspurk Lanžhot	48.678226	16.947144	viii	1991	9.viii.1991		7-9.viii.1991	1F	CNCI	yes
106	Triapitsyn, 2010	CZECH REPUBLIC	SOUTH MORAVIA	Tvrdonice Kyjovka River	48.759813	17.000609	viii	1991	7.viii.1991		7.viii.1991	1F	CNCI	yes
107	Triapitsyn, 2010	SPAIN	NAVARRA	Artikutza 590_610 m	43.213156	-1.796704	ix	1996	22.ix.1996		25.viii-22.ix.1996	1F	CNCI	yes
108	Triapitsyn, 2010	SPAIN	NAVARRA	Artikutza 590_610 m	43.213156	-1.796704	iv	1997	20.iv.1997		23.iii-20.iv.1997	3F	CNCI	yes
109	Triapitsyn, 2010	SWEDEN	OLAND ISLAND	KALMAR Stenasa	56.512782	16.599034	viii	1986	11.viii.1986		7-11.viii.1986	2F	CNCI	yes
110	Triapitsyn, 2010	SWITZERLAND		BERNE Lenk Metschstand 2099 m	46.444903	7.49525	viii	1981	4.viii.1981		4.viii.1981	1M	CNCI	yes
111	Triapitsyn, 2010	SWITZERLAND		GENEVE Jussy	46.235018	6.268138	v	1980	2.v.1980		2.v.1980	1F	CNCI	yes
112	Triapitsyn, 2010	SWITZERLAND		STGALLEN Turgall (near Unterwasser) 1440 m	47.196704	9.308575	viii	1984	4.viii.1984		4.viii.1984	1M	CNCI	yes
113	Triapitsyn, 2010	SWITZERLAND	ZURICH	ZÜRICH Dielsdorf 650 m	47.477094	8.455032	viii	1984	17.viii.1984		17.viii.1984	1F	CNCI	yes
114	Triapitsyn, 2010	TEXAS	SAN PATRICIO	Welder Wildlife Refuge	28.111667	-97.406667	iii	2004	1.iii.2004	28 06 42 N 97 24 24 W	1.ii-1.iii.2004	1F	UCRC	yes
115	Triapitsyn, 2010	UNITED KINGDOM	ENGLAND BUCKINGHAMSHIRE	Burnham Beeches	51.561539	-0.631531	vi	1914	12.vi.1914		12.vi.1914	1F	BMNH	yes
116	Triapitsyn, 2010	UNITED KINGDOM	DORSET	Bournemouth	50.720559	-1.880646	x	1979	x.1979		x.1979	1M	BMNH	yes
117	Triapitsyn, 2010	UNITED KINGDOM	DORSET	Bournemouth	50.720559	-1.880646	xi	1979	3.xi.1979		3.xi.1979	1F	BMNH	yes
118	Triapitsyn, 2010	UNITED KINGDOM	DORSET	Bournemouth	50.720559	-1.880646	xi	1979	5.xi.1979		5.xi.1979	1F	BMNH	yes
119	Triapitsyn, 2010	UNITED KINGDOM	DORSET	Bournemouth	50.720559	-1.880646	xi	1979	10.xi.1979		10.xi.1979	1F	BMNH	yes
120	Triapitsyn, 2010	UNITED KINGDOM	DORSET	Bournemouth	50.720559	-1.880646	xi	1979	19.xi.1979		19.xi.1979	2F	BMNH	yes
121	Triapitsyn, 2010	UNITED KINGDOM	DORSET	Bournemouth	50.720559	-1.880646	xi	1979	20.xi.1979		20.xi.1979	6F	BMNH	yes
122	Triapitsyn, 2010	UNITED KINGDOM	DORSET	Bournemouth	50.720559	-1.880646	x	1981	8.x.1981		8.x.1981	7F	BMNH	yes
123	Triapitsyn, 2010	UNITED KINGDOM	DORSET	Bournemouth	50.720559	-1.880646		1982	1982		1982	1F	BMNH	yes
124	Triapitsyn, 2010	UNITED KINGDOM	LINCOLNSHIRE	Maseham Moorside (near Fulsby Wood)	53.103774	-0.137747	viii	1986	22_25.viii.1986		22_25.viii.1986	1F	CNCI	yes
125	Triapitsyn, 2010	UNITED KINGDOM	SUFFOLK	Acton	52.071695	0.760254	ix	1915	16.ix.1915		16.ix.1915	1F	BMNH	yes
126	Triapitsyn, 2010	UNITED KINGDOM	SUFFOLK	Covehithe	52.376076	1.703387	x	1957	10.x.1957		10.x.1957	1F	BMNH	yes
127	Triapitsyn, 2010	UNITED KINGDOM	SUFFOLK	Covehithe	52.376076	1.703387	vi	1958	19.vi.1958		9-19.vi.1958	1F	BMNH	yes
128	Triapitsyn, 2010	UNITED KINGDOM	SURREY	Box Hill (near Dorking)	51.254993	-0.308619	ix	1988	4.ix.1988		4.ix.1988	2F	UCDC	yes
129	Triapitsyn, 2010	UNITED KINGDOM	SURREY	Box Hill (near Dorking)	51.254993	-0.308619	ix	1988	4.ix.1988		4.ix.1988	6F 3F	CNCI UCDC	yes
130	Triapitsyn, 2010	USA	CALIFORNIA	HUMBOLDT 1 mi E of Blue Lake	40.88273	-123.982683	iv	1983	10.iv.1983		7-10.iv.1983	8F	UCRC	yes
131	Triapitsyn, 2010	USA	CALIFORNIA	NAPA 7 km NE of Moscowite Corners Quail Ridge Reserve	38.475495	-122.142946	iv	1997	26.iv.1997	39 29 N 122 09 W 200m	26.iv.1997	1F	UCDC	yes
132	Triapitsyn, 2010	USA	CALIFORNIA	SONOMA 3 mi SW of Bodega Bay Bodega Bay Marine Reserve	38.318242	-123.071942	v	1991	4.v.1991		4.v.1991	1F	UCDC	yes
133	Triapitsyn, 2010	USA	CALIFORNIA	SONOMA 1 mi NE of Duncan Hills			i	1984	25.i.1984		25.i.1984	2F	UCRC	no
134	Triapitsyn, 2010	USA	ILLINOIS	JACKSON Shawnee National Forest ca 2 mi S of Murphysboro	37.764281	-89.334847	iv	2004	14.iv.2004		14.iv.2004	1F	UCRC	yes
135	Triapitsyn, 2010	USA	UNION	Shawnee National Forest ca 15 mi S of Murphysboro	37.764281	-89.334847	iv	2004	14.iv.2004		14.iv.2004	1F	UCRC	yes
136	Triapitsyn, 2010	USA	MARYLAND	FREDERICK Thurmont	39.624444	-77.438056	v	2004	28.v.2004	39 37 28 N 77 26 17 W	28.v.2004	1F	UCRC	yes
137	Triapitsyn, 2010	USA	MARYLAND	MONTGOMERY Silver Spring	39.004043	-77.023716	vii	1980	20.vii.1980		11-20.vii.1980	1F	UCRC	yes
138	Triapitsyn, 2010	USA	PRINCE GEORGE'S	Beltsville Beltsville Agricultural Research Center	39.025488	-76.923982	viii	1983	18.viii.1983		18.viii.1983	1F	USNM	yes
139	Triapitsyn, 2010	USA	MISSOURI	SHANNON 10 km NNE of Mountain View	37.057333	-91.609333	iv	2001	30.iv.2001	37 03.44N 91 36.56 W 320 m	16-30.iv.2001	2F	CAS	yes
140	Triapitsyn, 2010	USA	NEW YORK	CORTLAND McLean Bog	42.544783	-76.266583	v	2007	26.v.2007	42 32.687 N 76 15.995 W	25-26.v.2007	2F	UCRC	yes
141	Triapitsyn, 2010	USA	OHIO	CLERMONT Williamsburg	39.083333	-84.033333	viii	1994	24.viii.1994		24.viii.1994	1F	UCDC	yes
142	Triapitsyn, 2010	USA	OHIO	CLERMONT Williamsburg	39.083333	-84.033333	iv	1997	26.iv.1997		19-26.iv.1997	2F	UCRC	yes
143	Triapitsyn, 2010	USA	OHIO	CLERMONT Williamsburg	39.083333	-84.033333	v	1997	17.v.1997	39 05 N 84 02 W	11-17.v.1997	5F	UCDC	yes
144	Triapitsyn, 2010	USA	OHIO	24 km N of Williamsburg	39.083333	-84.033333	iv	1997	26.iv.1997		19-26.iv.1997	2F	UCDC	yes
145	Triapitsyn, 2010	USA	OREGON	CURRY Timeus Ranch (near Brookings)	42.1	-124.283333	v	1996	6.v.1996	42 06 N 124 17 W 457_462 m	23.iv-6.v.1996	2F	UCDC	yes
146	Triapitsyn, 2010	USA	OREGON	CURRY Timeus Ranch (near Brookings)	42.1	-124.283333	vi	1995	26.vi.1995	42 06 N 124 17 W 457_462 m	22-26.vi.1995	1F	UCRC	yes
147	Triapitsyn, 2010	USA	OREGON	CURRY Timeus Ranch (near Brookings)	42.1	-124.283333	ix	1995	15.ix.1995	42 06 N 124 17 W 457_462 m	1-15.ix.1995	1F	UCRC	yes
148	Triapitsyn, 2010	USA	OREGON	CURRY Timeus Ranch (near Brookings)	42.1	-124.283333	i	1996	31.i.1996	42 06 N 124 17 W 457_462 m	26-31.i.1996	1F	UCDC	yes
149	Triapitsyn, 2010	USA	OREGON	CURRY Timeus Ranch (near Brookings)	42.1	-124.283333	viii	1996	7.viii.1996	42 06 N 124 17 W 457_462 m	1-7.viii.1996	1F	UCDC	yes
150	Triapitsyn, 2010	USA	LINCOLN	Baychne	49.433333	-125.083333	x	2003	26.x.2003	49 26 N 125 05 W	25-26.x.2003	2F	UCRC	yes
151	Triapitsyn, 2010	USA	LINCOLN	2 mi S of Newport South Beach State Park	44.606861	-124.062009	viii	1984	23.viii.1984		23.viii.1984	5F	USNM	yes
152	Triapitsyn, 2010	USA	TILLAMOOK	4 km W of Sandlake	45.30337	-123.923062	vii	1991	2.vii.1991		2.vii.1991	2F	UCDC	yes
153	Triapitsyn, 2010	USA	PENNSYLVANIA	BRADFORD Wilawana	41.958022	-78.642468	vii	1938	21.vii.1938		21.vii.1938	1F	EMEC	yes
154	Triapitsyn, 2010	USA	PENNSYLVANIA	WARREN Weldbank	41.762483	-79.095867	v	2007	29.v.2007	41 45.749 N 79 05.752 W	29.v.2007	1F	UCRC	yes
155	Triapitsyn, 2010	USA	WASHINGTON	CLALLAM Agnew	48.105244	-123.248442	vii	1997	28.vii.1997		24-28.vii.1997	2F	UCRC	yes
156	Triapitsyn, 2010	USA	THURSTON	Olympia Evergreen State College Organic Farm	47.069729	-122.9861	ix	1996	27.ix.1996		25-27.ix.1996	2F	UCRC	yes
157	Triapitsyn, 2010	USA	THURSTON	Olympia Evergreen State College Organic Farm	47.069729	-122.9861	vi	1997	13.vi.1997		6-13.vi.1997	8F	UCRC	yes
158	Triapitsyn, 2010	USA	THURSTON	Olympia Evergreen State College Organic Farm	47.069729	-122.9861	ix	1997	5.ix.1997		29.viii-5.ix.1997	8F	UCRC	yes
159	Huber, 2012	USA	ARKENSAS	Montgomery Co Ouachita National Forest 270m	34.747658	-93.66675	vi	2003	4.vi.2003		3-4.vi.2003	1F	UCRC	yes
160	Huber, 2012	USA	CALIFORNIA	Marin Co Lily Pond Alpine Lake 1500’	40.539461	-121.562493	v	1971	10.v.1971		4-10.v.1971	1F 1M	CNC	yes
161	Huber, 2012	USA	CALIFORNIA	San Bernardino Co 5 mi E Wrightwood Summit Valley	34.359569	-117.629709	v	1981	21.v.1981		21.v.1981	1F	USNM	yes
162	Huber, 2012	USA	CALIFORNIA	Stanislaus Co Oakdale	37.7825	-120.783056	iv	2007	30.iv.2007	37 46 57 N 120 46 59 W	30.iv.2007	2F	UCFC	yes
163	Huber, 2012	USA	KANSAS	Riley Co Konza Prairie Biological Station Watershed 2C	39.0709	-96.56065	vii	2006	3.vii.2006	39 04.254 N 96 33.639 W	26.vi-3.vii.2006	1F	USNM	yes
164	Huber, 2012	USA	MARYLAND	Calvert Co American Chestnut Land Trust Warrior’s Rest Sanctuary	38.531769	-76.543253	ix	2007	14.ix.2007	38 31 54.37 N 76 32 35.71 W	14.ix.2007	1F	USNM	yes
165	Huber, 2012	USA	MARYLAND	Port Republic	38.500964	-76.52948	ix	1986	ix.1986		viii-ix.1986	1F	CNC	yes
166	Huber, 2012	USA	MARYLAND	4 mi S Prince Frederick	38.546819	-76.589974	xi	1987	14.xi.1987		16.iv-7.v24.ix-14.xi.1987	12F	CNC	yes
167	Huber, 2012	USA	MARYLAND	Howard Co Clarksville	39.206156	-76.945548	xi	1986	8.xi.1986		8.xi.1986	1F	USNM	yes
168	Huber, 2012	USA	MARYLAND	Montgomery Co 4 mi SW Ashton	39.149326	-77.012364	v	1985	5.v.1985		5.v.1985	1F	USNM	yes
169	Huber, 2012	USA	MARYLAND	Silver Springs	38.990132	-77.026619	vii	1980	2.vii.1980		11-2.vii.1980	1F	UCRC	yes
170	Huber, 2012	USA	MARYLAND	Prince George’s Co Beltsville Agriculture Research Center	39.025484	-76.923977	viii	1983	18.viii.1983		18.viii.1983	1F	USNM	yes
171	Huber, 2012	USA	MARYLAND	Laurel Patuxent Wildlife Research Center	39.054572	-76.816823	vi	1979	1.vi.1979		16-25.v25.v-1.vi.1979	3F	USNM	yes
172	Huber, 2012	USA	NEW JERSEY	Sussex Co	41.148093	-74.6951	i	1962	17.i.1962		17.i.1962	5F	USNM	yes
173	Huber, 2012	USA	NEW YORK	Tompkins Co McLean McClean Bog 736′	42.544783	-76.266583	v	2007	26.v.2007	42 32.687 N 76 15.995 W	26.v.2007	1F	UCRC	yes
174	Huber, 2012	USA	OHIO	Cuyahoga Co Cleveland urban lot	41.463844	-81.611983				41 27 49.84 N 81 36 43.14 W	NA	1F	CLEV	yes
175	Huber, 2012	USA	OHIO	Hunting Valley Luce Creek Preserve	41.489191	-81.401787	v	2003	26.v.2003		15-26.v.2003	1F	CLEV	yes
176	Huber, 2012	USA	OHIO	Fairfield Co Barnebey Center	39.6	-82.616667	v	1993	6.v.1993	39 36 N 82 37 W	28.iv-6.v.1993	6F	CNC.	yes
177	Huber, 2012	USA	PENNSYLVANIA	Warren Co42 km SSE Donaldson Rock Run 540m	41.628056	-78.986389	v	1994	12.v.1994	41 37 41 N 78 59 11 W	12.v.1994	1F	ICCM	yes
178	Huber, 2012	USA	OHIO	Wayne Co Wooster	40.810652	-81.938039	iv	1952	28.iv.1952		28.iv.1952	5F	USNM	yes
179	Huber, 2012	USA	OHIO	Wayne Co Wooster	40.810652	-81.938039			same locality no month		same locality no month	2F	USNM	yes
180	Huber, 2012	USA	OHIO	no specific locality			x	1950	x.1950		x.1950	1F	USNM	no
181	Huber, 2012	USA	OREGON	Baker Co	44.774837	-117.829902	vii	1981	18.vii.1981		18.vii.1981	1F	CNC	yes
182	Huber, 2012	USA	OREGON	Jackson Co 105 mi E Ashland road to Howard Prairie Lake	42.2404	-122.5263	v	2005	4.v.2005	42.2404 N 122.5263 W	4.v.2005	1F	UCRC	yes
183	Huber, 2012	USA	OREGON	Lincoln Co 2 mi S Newport South Beach State Park	44.606868	-124.062009	viii	1984	23.viii.1984		23.viii.1984	5F	USNM	yes
184	Huber, 2012	USA	PENNSYLVANIA	Cambia Co 3 km N Wilmore 650m	40.388072	-78.71849	v	1991	30.v.1991		30.v.1991	1F	CNC	yes
185	Huber, 2012	USA	PENNSYLVANIA	Dauphin Co Harrisburg 2301 Cameron Street	40.287379	-76.880622	ii	1975	28.ii.1975		28.ii.1975	1F	USNM	yes
186	Huber, 2012	USA	PENNSYLVANIA	Warren Co Weldbank	41.762483	-79.095867	v	2007	29.v.2007	41 45.749 N 79 5.752 W	29.v.2007	1F	UCRC	yes
187	Huber, 2012	USA	VIRGINIA	Clarke Co 2 mi S Boyce University of Virginia Blandy Experimental Farm	39.063942	-78.065196	ix	1990	11.ix.1990		19-30.iv6-18.iv24-30.iv1-13.v14-24.v28.viii-11.ix.1990	62F 1M	USNM	yes
188	Huber, 2012	USA	VIRGINIA	Fairfax Co near Annandale	38.831861	-77.205371	ix	1990	1.ix.1990		4.iv.198622-28.iv24-30.iv.198829.iv-5.v6-12.v1-13.v13-19.v27.v-2.vi26.viii-1.ix.1990	39F	USNM	yes
189	Huber, 2012	USA	VIRGINIA	Turkey Run Park	38.965	-77.156667	iv	2010	29.iv.2010	38 57.9 N 77 09.4 W	29.iv.2010	2F 1M	CNC	yes
190	Huber, 2012	USA	VIRGINIA	Fairfax Co near Annandale	38.831861	-77.205371	iv	1988	30.iv.1988		4.iv.198622-28.iv24-30.iv.198829.iv-5.v6-12.v1-13.v13-19.v27.v-2.vi26.viii-1.ix.1990	39F	USNM	yes
191	Huber, 2012	USA	VIRGINIA	Hardy Co 3 mi NE Mathias	38.916667	-78.816667	v	2001	15-30.v.2001	38 55 N 78 49 W	15-30.v.200117.iv-3.v.2002	8F	CNC	yes
192	Huber, 2012	USA	VIRGINIA	Hardy Co 3 mi NE Mathias	38.916667	-78.816667	v	2002	17.iv-3.v.2002	38 55 N 78 49 W	15-30.v.200117.iv-3.v.2002	8F	CNC	yes
193	Huber, 2012	USA	VIRGINIA	Fairfax Co near Annandale	38.831861	-77.205371	iv	1986	4.iv.1986		4.iv.198622-28.iv24-30.iv.198829.iv-5.v6-12.v1-13.v13-19.v27.v-2.vi26.viii-1.ix.1990	39F	USNM	yes
194	Huber, 2012	USA	VIRGINIA	Montgomery Co 8 km NW Blacksburg 1000m	37.23478	-80.422583	v	1987	19.v.1987		8.iv-9.v18-28.iv9-19.v.1987	25F	CNC	yes
195	Huber, 2012	USA	VIRGINIA	Page Co Shenandoah National Park Big Meadow 1300m	38.527911	-78.436613	vi	1987	5.vi.1987		18-28.iv17.iv-5.v5-22.v5.v-5.vi.1987	24F	CNC	yes
196	Huber, 2012	USA	VIRGINIA	Compton Dry Run			iv	1995	16.iv.1995		15-16.iv.1995	1F	CNC	no
197	Huber, 2012	USA	VIRGINIA	Compton Gap 800m	38.823584	-78.170583	v	1987	5.v.1987		17.iv-5.v.1987	8F	CNC	yes
198	Huber, 2012	USA	WASHINGTON	Pacific Co 6 mi N Raymond	46.688446	-123.729918	vii	1988	19.vii.1988		19.vii.1988	1M	CNC	yes
199	Triapitsyn, 2010	WALES	DENBIGH	Abergele Coed y Gopa	53.280635	-3.600373	vii	1999	27.vii.1999		27.vii.1999	1M	CNCI	yes
200	Triapitsyn, 2010	WALES	GLAMORGAN	Kenfig Pool National Nature Reserve	51.515374	-3.728675	viii	1988	6.viii.1988		6.viii.1988	6F	CNCI	yes
201	Triapitsyn, 2010	WALES	GLAMORGAN	Kenfig Pool National Nature Reserve	51.515375	-3.728676	viii	1994	4.viii.1994		4.viii.1994	2F	CNCI	yes
202	Triapitsyn, 2010	WALES	GLAMORGAN	Oxwich National Nature Reserve	51.558645	-4.16986	viii	1994	5.viii.1994		5.viii.1994	3F	CNCI	yes
203	Triapitsyn, 2010	WALES	GLAMORGAN	Pendoylan Llanerch Vineyard	51.48089	-3.35541	ix	1999	9.ix.1999		9.ix.1999	1F	UCRC	yes
204	Triapitsyn, 2010	WALES	GLAMORGAN	Whiteford Burrows National Nature Reserve	51.623778	-4.263861	viii	1988	2.viii.1988		2.viii.1988	7F	CNCI	yes
205	Triapitsyn, 2010	WALLOON BRABANT		Ottignies-Louvain-la-Neuve	50.665945	4.586249	ix	1981	5.ix.1981		29.viii-5.ix.1981	1F	ISNB	yes
206	Triapitsyn, 2010	WALLOON BRABANT		Waterloo	50.714145	4.39941	ix	1992	20.ix.1992		10-20.ix.1992	1F	ISNB	yes
207	this study	FRANCE	CORSICA	Canale di Verde	42.274468	9.486944	ii	2019	18.ii.2019	42.274468, 9.486944	18.ii.2019		INRA	yes
208	this study	FRANCE	CORSICA	Ersa	42.983693	9.394608	ii	2019	18.ii.2019	42.983693, 9.394608	18.ii.2019		INRA	yes
209	this study	FRANCE	CORSICA	Ventiseri	41.931724	9.343611	ii	2019	18.ii.2019	41.931724, 9.343611	18.ii.2019		INRA	yes

## Sheet: references
Table S1 - Occurrences of Ooctonus vulgatus extracted from the literature review (Triapitsyn 2010, Huber 2012) and sampling in Corsica
References
Triapitsyn, 2010	Triapitsyn, S. V. (2010). "Revision of the Palaearctic species and review of the Oriental species of Ooctonus (Hymenoptera: Mymaridae), with notes on extralimital taxa." Zootaxa 2381: 1-74.
Huber, 2012	Huber, J. T. (2012). "Revision of the genus Ooctonus (Hymenoptera: Mymaridae)." Journal of the entomological Society of Ontario 143: 15-105.
this study
