# Supplementary material for: Ooctonus vulgatus (Hymenoptera, Mymaridae), a potential biocontrol agent to reduce populations of Philaenus spumarius (Hemiptera, Aphrophoridae) the main vector of Xylella fastidiosa in Europe
Source: PeerJ. 2020 Mar 24;8:e8591. doi: 10.7717/peerj.8591 (PMC7100589; doi:10.7717/peerj.8591)
Supplement: Table S2 [file peerj-08-8591-s005.xlsx]

## Sheet: occ_Ooctonus_vulgatus_GBIF
source	gbifKey	scientificName	decimalLatitude	decimalLongitude	issues	datasetKey	publishingOrgKey	networkKeys	installationKey	publishingCountry	protocol	lastCrawled	lastParsed	crawlId	extensions	basisOfRecord	individualCount	lifeStage	taxonKey	kingdomKey	phylumKey	classKey	orderKey	familyKey	genusKey	speciesKey	acceptedTaxonKey	acceptedScientificName	kingdom	phylum	order	family	genus	species	genericName	specificEpithet	taxonRank	taxonomicStatus	dateIdentified	stateProvince	year	month	day	eventDate	modified	lastInterpreted	license	identifiers	facts
GBIF, 2019	1800864585	Ooctonus vulgatus Haliday, 1833	37.7825	-120.7831	gass84	262f8270-f9c2-4bc6-a562-8ed71c0790e6	5ffa575c-fcd4-4583-9611-545f67b04316	none	aafdc932-75f7-4414-9d40-faf72a525aec	US	DWC_ARCHIVE	2018-08-29T07:29:07.769+0000	2017-12-27T06:55:04.026+0000	79	none	PRESERVED_SPECIMEN	1	ADULT	1368214	1	54	216	1457	9444	1249651	1368214	1368214	Ooctonus vulgatus Haliday, 1833	Animalia	Arthropoda	Hymenoptera	Mymaridae	Ooctonus	Ooctonus vulgatus	Ooctonus	vulgatus	SPECIES	ACCEPTED	2016-01-01T00:00:00	California	2007	4	30	2007-04-30T00:00:00	2017-05-03T21:57:49.000+0000	2018-12-08T01:44:23.879+0000	http://creativecommons.org/licenses/by/4.0/legalcode	none	none
GBIF, 2019	1800864687	Ooctonus vulgatus Haliday, 1833	37.7825	-120.7831	gass84	262f8270-f9c2-4bc6-a562-8ed71c0790e6	5ffa575c-fcd4-4583-9611-545f67b04316	none	aafdc932-75f7-4414-9d40-faf72a525aec	US	DWC_ARCHIVE	2018-08-29T07:29:07.771+0000	2017-12-27T06:55:04.160+0000	79	none	PRESERVED_SPECIMEN	1	ADULT	1368214	1	54	216	1457	9444	1249651	1368214	1368214	Ooctonus vulgatus Haliday, 1833	Animalia	Arthropoda	Hymenoptera	Mymaridae	Ooctonus	Ooctonus vulgatus	Ooctonus	vulgatus	SPECIES	ACCEPTED	2016-01-01T00:00:00	California	2007	4	30	2007-04-30T00:00:00	2017-05-03T22:03:19.000+0000	2018-12-08T01:44:23.879+0000	http://creativecommons.org/licenses/by/4.0/legalcode	none	none
GBIF, 2019	2250602908	Ooctonus vulgatus Haliday, 1833	NA	NA		040c5662-da76-4782-a48e-cdea1892d14c	b3bf3a83-1f68-4541-a03f-330d30d567f5	none	fb5e4c2a-579c-434b-a446-3a665dd732ad	NA	DWC_ARCHIVE	2019-06-17T13:45:56.449+0000	2019-06-17T13:45:56.481+0000	112	none	UNKNOWN	NA	NA	1368214	1	54	216	1457	9444	1249651	1368214	1368214	Ooctonus vulgatus Haliday, 1833	Animalia	Arthropoda	Hymenoptera	Mymaridae	Ooctonus	Ooctonus vulgatus	Ooctonus	vulgatus	SPECIES	ACCEPTED	NA	British Columbia	2005	9	11	2005-09-11T00:00:00	NA	2019-06-17T13:46:54.976+0000	http://creativecommons.org/licenses/by/4.0/legalcode	none	none
GBIF, 2019	1313476954	Ooctonus vulgatus Haliday, 1833	41.4761	-81.4011	gass84	6c032b27-e4fe-4bc9-8f11-6b5f864910ce	5ffa575c-fcd4-4583-9611-545f67b04316	none	b7b0168e-8d84-4b82-afee-eb37cd4940d5	US	DWC_ARCHIVE	2019-07-17T15:34:40.785+0000	2019-07-17T15:34:40.889+0000	185	none	PRESERVED_SPECIMEN	1	ADULT	1368214	1	54	216	1457	9444	1249651	1368214	1368214	Ooctonus vulgatus Haliday, 1833	Animalia	Arthropoda	Hymenoptera	Mymaridae	Ooctonus	Ooctonus vulgatus	Ooctonus	vulgatus	SPECIES	ACCEPTED	2010-01-01T00:00:00	Ohio	2003	5	15	2003-05-15T00:00:00	2016-02-17T13:49:19.000+0000	2019-07-17T15:34:51.536+0000	http://creativecommons.org/licenses/by/4.0/legalcode	none	none
GBIF, 2019	2305138102	Ooctonus vulgatus Haliday, 1833	38.92	-78.82	cudc,gass84	ad43e954-dd79-4986-ae34-9ccdbd8bf568	ada9d123-ddb4-467d-8891-806ea8d94230	none	9e4f3516-2b98-4700-a39a-3f109252508c	GB	DWC_ARCHIVE	2019-08-05T14:20:05.825+0000	2019-08-05T14:20:06.629+0000	128	none	PRESERVED_SPECIMEN	NA	NA	1368214	1	54	216	1457	9444	1249651	1368214	1368214	Ooctonus vulgatus Haliday, 1833	Animalia	Arthropoda	Hymenoptera	Mymaridae	Ooctonus	Ooctonus vulgatus	Ooctonus	vulgatus	SPECIES	ACCEPTED	NA	NA	2002	4	25	2002-04-25T00:00:00	2013-11-14T00:00:00.000+0000	2019-08-05T14:23:31.122+0000	http://creativecommons.org/licenses/by/4.0/legalcode	none	none
GBIF, 2019	2250602827	Ooctonus vulgatus Haliday, 1833	38.9167	-78.8167	gass84	040c5662-da76-4782-a48e-cdea1892d14c	b3bf3a83-1f68-4541-a03f-330d30d567f5	none	fb5e4c2a-579c-434b-a446-3a665dd732ad	NA	DWC_ARCHIVE	2019-06-17T13:45:57.238+0000	2019-06-17T13:45:57.315+0000	112	none	UNKNOWN	NA	NA	1368214	1	54	216	1457	9444	1249651	1368214	1368214	Ooctonus vulgatus Haliday, 1833	Animalia	Arthropoda	Hymenoptera	Mymaridae	Ooctonus	Ooctonus vulgatus	Ooctonus	vulgatus	SPECIES	ACCEPTED	NA	Virginia	2002	4	25	2002-04-25T00:00:00	NA	2019-06-17T13:46:57.861+0000	http://creativecommons.org/licenses/by/4.0/legalcode	none	none
GBIF, 2019	1313476971	Ooctonus vulgatus Haliday, 1833	41.6281	-78.9864	gass84	6c032b27-e4fe-4bc9-8f11-6b5f864910ce	5ffa575c-fcd4-4583-9611-545f67b04316	none	b7b0168e-8d84-4b82-afee-eb37cd4940d5	US	DWC_ARCHIVE	2019-07-17T15:34:40.002+0000	2019-07-17T15:34:40.398+0000	185	none	PRESERVED_SPECIMEN	1	ADULT	1368214	1	54	216	1457	9444	1249651	1368214	1368214	Ooctonus vulgatus Haliday, 1833	Animalia	Arthropoda	Hymenoptera	Mymaridae	Ooctonus	Ooctonus vulgatus	Ooctonus	vulgatus	SPECIES	ACCEPTED	2010-01-01T00:00:00	Pennsylvania	1994	5	12	1994-05-12T00:00:00	2018-06-29T11:11:42.000+0000	2019-07-17T15:34:50.509+0000	http://creativecommons.org/licenses/by/4.0/legalcode	none	none
GBIF, 2019	2250602624	Ooctonus vulgatus Haliday, 1833	NA	NA		040c5662-da76-4782-a48e-cdea1892d14c	b3bf3a83-1f68-4541-a03f-330d30d567f5	none	fb5e4c2a-579c-434b-a446-3a665dd732ad	NA	DWC_ARCHIVE	2019-06-17T13:45:56.552+0000	2019-06-17T13:45:56.781+0000	112	none	UNKNOWN	NA	NA	1368214	1	54	216	1457	9444	1249651	1368214	1368214	Ooctonus vulgatus Haliday, 1833	Animalia	Arthropoda	Hymenoptera	Mymaridae	Ooctonus	Ooctonus vulgatus	Ooctonus	vulgatus	SPECIES	ACCEPTED	NA	Ontario	1994	6	7	1994-06-07T00:00:00	NA	2019-06-17T13:46:55.992+0000	http://creativecommons.org/licenses/by/4.0/legalcode	none	none
GBIF, 2019	2250602944	Ooctonus vulgatus Haliday, 1833	NA	NA		040c5662-da76-4782-a48e-cdea1892d14c	b3bf3a83-1f68-4541-a03f-330d30d567f5	none	fb5e4c2a-579c-434b-a446-3a665dd732ad	NA	DWC_ARCHIVE	2019-06-17T13:45:56.438+0000	2019-06-17T13:45:56.642+0000	112	none	UNKNOWN	NA	NA	1368214	1	54	216	1457	9444	1249651	1368214	1368214	Ooctonus vulgatus Haliday, 1833	Animalia	Arthropoda	Hymenoptera	Mymaridae	Ooctonus	Ooctonus vulgatus	Ooctonus	vulgatus	SPECIES	ACCEPTED	NA	Virginia	1987	5	20	1987-05-20T00:00:00	NA	2019-06-17T13:46:56.000+0000	http://creativecommons.org/licenses/by/4.0/legalcode	none	none
GBIF, 2019	1795861883	Ooctonus vulgatus Haliday, 1833	NA	NA		6e4b215e-9019-4934-8433-65d80a35c230	6b2f029b-7823-4b84-9c30-31ff364238fe	none	3bf47c76-78fb-46b6-a8ea-e54887815764	NZ	DWC_ARCHIVE	2019-08-22T04:40:50.823+0000	2019-02-13T03:29:57.660+0000	226	none	PRESERVED_SPECIMEN	NA	NA	1368214	1	54	216	1457	9444	1249651	1368214	1368214	Ooctonus vulgatus Haliday, 1833	Animalia	Arthropoda	Hymenoptera	Mymaridae	Ooctonus	Ooctonus vulgatus	Ooctonus	vulgatus	SPECIES	ACCEPTED	NA	NA	1980	10	4	1980-10-04T00:00:00	2017-12-11T21:24:52.753+0000	2019-02-13T03:30:11.064+0000	http://creativecommons.org/licenses/by/4.0/legalcode	none	none
GBIF, 2019	1809440651	Ooctonus vulgatus Haliday, 1833	63.408	10.4852		1bec5de3-758c-4ed2-ab13-1597601ad07a	a8144f37-5ff7-4137-9400-94b5b2ea4ec4	none	f54ed5ce-9755-46c8-b6e7-67bc3a46ed5b	NO	DWC_ARCHIVE	2019-08-20T14:22:48.852+0000	2019-04-08T06:38:22.925+0000	289	none	PRESERVED_SPECIMEN	1	NA	1368214	1	54	216	1457	9444	1249651	1368214	1368214	Ooctonus vulgatus Haliday, 1833	Animalia	Arthropoda	Hymenoptera	Mymaridae	Ooctonus	Ooctonus vulgatus	Ooctonus	vulgatus	SPECIES	ACCEPTED	2013-01-01T00:00:00	S√∏r-Tr√∏ndelag	1979	8	24	1979-08-24T00:00:00	2018-01-05T00:00:00.000+0000	2019-04-08T06:38:58.494+0000	http://creativecommons.org/licenses/by/4.0/legalcode	none	none
GBIF, 2019	1265739574	Ooctonus vulgatus Haliday, 1833	NA	NA		7e380070-f762-11e1-a439-00145eb45e9a	19456090-b49a-11d8-abeb-b8a03c50a862	none	60277b56-f762-11e1-a439-00145eb45e9a	GB	DWC_ARCHIVE	2019-08-20T22:00:06.044+0000	2019-07-29T08:07:24.190+0000	136	none	PRESERVED_SPECIMEN	1	NA	1368214	1	54	216	1457	9444	1249651	1368214	1368214	Ooctonus vulgatus Haliday, 1833	Animalia	Arthropoda	Hymenoptera	Mymaridae	Ooctonus	Ooctonus vulgatus	Ooctonus	vulgatus	SPECIES	ACCEPTED	NA	NA	NA	NA	NA	NA	NA	2019-07-29T08:08:13.958+0000	http://creativecommons.org/publicdomain/zero/1.0/legalcode	none	none
GBIF, 2019	1265740006	Ooctonus vulgatus Haliday, 1833	NA	NA		7e380070-f762-11e1-a439-00145eb45e9a	19456090-b49a-11d8-abeb-b8a03c50a862	none	60277b56-f762-11e1-a439-00145eb45e9a	GB	DWC_ARCHIVE	2019-08-20T22:00:06.276+0000	2019-07-29T08:07:23.647+0000	136	none	PRESERVED_SPECIMEN	1	NA	1368214	1	54	216	1457	9444	1249651	1368214	1368214	Ooctonus vulgatus Haliday, 1833	Animalia	Arthropoda	Hymenoptera	Mymaridae	Ooctonus	Ooctonus vulgatus	Ooctonus	vulgatus	SPECIES	ACCEPTED	NA	NA	NA	NA	NA	NA	NA	2019-07-29T08:08:13.090+0000	http://creativecommons.org/publicdomain/zero/1.0/legalcode	none	none
GBIF, 2019	1265670854	Ooctonus vulgatus Haliday, 1833	NA	NA		7e380070-f762-11e1-a439-00145eb45e9a	19456090-b49a-11d8-abeb-b8a03c50a862	none	60277b56-f762-11e1-a439-00145eb45e9a	GB	DWC_ARCHIVE	2019-08-20T22:00:06.755+0000	2019-07-29T08:07:24.963+0000	136	none	PRESERVED_SPECIMEN	1	NA	1368214	1	54	216	1457	9444	1249651	1368214	1368214	Ooctonus vulgatus Haliday, 1833	Animalia	Arthropoda	Hymenoptera	Mymaridae	Ooctonus	Ooctonus vulgatus	Ooctonus	vulgatus	SPECIES	ACCEPTED	NA	NA	NA	NA	NA	NA	NA	2019-07-29T08:08:14.270+0000	http://creativecommons.org/publicdomain/zero/1.0/legalcode	none	none
GBIF, 2019	1265678684	Ooctonus vulgatus Haliday, 1833	NA	NA		7e380070-f762-11e1-a439-00145eb45e9a	19456090-b49a-11d8-abeb-b8a03c50a862	none	60277b56-f762-11e1-a439-00145eb45e9a	GB	DWC_ARCHIVE	2019-08-20T22:00:06.983+0000	2019-07-29T08:07:25.678+0000	136	none	PRESERVED_SPECIMEN	1	NA	1368214	1	54	216	1457	9444	1249651	1368214	1368214	Ooctonus vulgatus Haliday, 1833	Animalia	Arthropoda	Hymenoptera	Mymaridae	Ooctonus	Ooctonus vulgatus	Ooctonus	vulgatus	SPECIES	ACCEPTED	NA	NA	NA	NA	NA	NA	NA	2019-07-29T08:08:15.908+0000	http://creativecommons.org/publicdomain/zero/1.0/legalcode	none	none
GBIF, 2019	1265672669	Ooctonus vulgatus Haliday, 1833	NA	NA		7e380070-f762-11e1-a439-00145eb45e9a	19456090-b49a-11d8-abeb-b8a03c50a862	none	60277b56-f762-11e1-a439-00145eb45e9a	GB	DWC_ARCHIVE	2019-08-20T22:00:06.726+0000	2019-07-29T08:07:24.993+0000	136	none	PRESERVED_SPECIMEN	1	NA	1368214	1	54	216	1457	9444	1249651	1368214	1368214	Ooctonus vulgatus Haliday, 1833	Animalia	Arthropoda	Hymenoptera	Mymaridae	Ooctonus	Ooctonus vulgatus	Ooctonus	vulgatus	SPECIES	ACCEPTED	NA	NA	NA	NA	NA	NA	NA	2019-07-29T08:08:15.651+0000	http://creativecommons.org/publicdomain/zero/1.0/legalcode	none	none
GBIF, 2019	1320689076	Ooctonus vulgatus Haliday, 1833	NA	NA		821cc27a-e3bb-4bc5-ac34-89ada245069d	bc092ff0-02e4-11dc-991f-b8a03c50a862	none	b2ff19b5-d74f-40d2-82f1-ec5db01e8e31	US	DWC_ARCHIVE	2019-07-17T14:27:36.932+0000	2018-03-05T19:44:11.936+0000	110	none	PRESERVED_SPECIMEN	1	NA	1368214	1	54	216	1457	9444	1249651	1368214	1368214	Ooctonus vulgatus Haliday, 1833	Animalia	Arthropoda	Hymenoptera	Mymaridae	Ooctonus	Ooctonus vulgatus	Ooctonus	vulgatus	SPECIES	ACCEPTED	NA	NA	NA	NA	NA	NA	NA	2018-12-06T01:22:12.760+0000	http://creativecommons.org/publicdomain/zero/1.0/legalcode	none	none
GBIF, 2019	1265669316	Ooctonus vulgatus Haliday, 1833	NA	NA		7e380070-f762-11e1-a439-00145eb45e9a	19456090-b49a-11d8-abeb-b8a03c50a862	none	60277b56-f762-11e1-a439-00145eb45e9a	GB	DWC_ARCHIVE	2019-08-20T22:00:07.265+0000	2019-07-29T08:07:27.558+0000	136	none	PRESERVED_SPECIMEN	1	NA	1368214	1	54	216	1457	9444	1249651	1368214	1368214	Ooctonus vulgatus Haliday, 1833	Animalia	Arthropoda	Hymenoptera	Mymaridae	Ooctonus	Ooctonus vulgatus	Ooctonus	vulgatus	SPECIES	ACCEPTED	NA	NA	NA	NA	NA	NA	NA	2019-07-29T08:08:17.593+0000	http://creativecommons.org/publicdomain/zero/1.0/legalcode	none	none
GBIF, 2019	1265739982	Ooctonus vulgatus Haliday, 1833	NA	NA		7e380070-f762-11e1-a439-00145eb45e9a	19456090-b49a-11d8-abeb-b8a03c50a862	none	60277b56-f762-11e1-a439-00145eb45e9a	GB	DWC_ARCHIVE	2019-08-20T22:00:07.319+0000	2019-07-29T08:07:26.379+0000	136	none	PRESERVED_SPECIMEN	1	NA	1368214	1	54	216	1457	9444	1249651	1368214	1368214	Ooctonus vulgatus Haliday, 1833	Animalia	Arthropoda	Hymenoptera	Mymaridae	Ooctonus	Ooctonus vulgatus	Ooctonus	vulgatus	SPECIES	ACCEPTED	NA	NA	NA	NA	NA	NA	NA	2019-07-29T08:08:16.906+0000	http://creativecommons.org/publicdomain/zero/1.0/legalcode	none	none
GBIF, 2019	1265670346	Ooctonus vulgatus Haliday, 1833	NA	NA		7e380070-f762-11e1-a439-00145eb45e9a	19456090-b49a-11d8-abeb-b8a03c50a862	none	60277b56-f762-11e1-a439-00145eb45e9a	GB	DWC_ARCHIVE	2019-08-20T22:00:06.425+0000	2019-07-29T08:07:24.446+0000	136	none	PRESERVED_SPECIMEN	1	NA	1368214	1	54	216	1457	9444	1249651	1368214	1368214	Ooctonus vulgatus Haliday, 1833	Animalia	Arthropoda	Hymenoptera	Mymaridae	Ooctonus	Ooctonus vulgatus	Ooctonus	vulgatus	SPECIES	ACCEPTED	NA	NA	NA	NA	NA	NA	NA	2019-07-29T08:08:14.585+0000	http://creativecommons.org/publicdomain/zero/1.0/legalcode	none	none
GBIF, 2019	1804997171	Ooctonus vulgatus Haliday, 1833	NA	NA	bri	62d82928-dc6f-40dc-85b3-f2be47e7b49a	396d5f30-dea9-11db-8ab4-b8a03c50a862	none	65eb93af-41b8-4917-a5fc-cfe2a45aa4bf	NL	DWC_ARCHIVE	2019-08-20T11:18:03.081+0000	2018-01-24T08:35:38.578+0000	103	none	UNKNOWN	2	NA	1368214	1	54	216	1457	9444	1249651	1368214	1368214	Ooctonus vulgatus Haliday, 1833	Animalia	Arthropoda	Hymenoptera	Mymaridae	Ooctonus	Ooctonus vulgatus	Ooctonus	vulgatus	SPECIES	ACCEPTED	NA	NA	NA	NA	NA	NA	NA	2018-12-23T08:57:39.157+0000	http://creativecommons.org/publicdomain/zero/1.0/legalcode	none	none
GBIF, 2019	1265669833	Ooctonus vulgatus Haliday, 1833	NA	NA		7e380070-f762-11e1-a439-00145eb45e9a	19456090-b49a-11d8-abeb-b8a03c50a862	none	60277b56-f762-11e1-a439-00145eb45e9a	GB	DWC_ARCHIVE	2019-08-20T22:00:07.112+0000	2019-07-29T08:07:25.812+0000	136	none	PRESERVED_SPECIMEN	1	NA	1368214	1	54	216	1457	9444	1249651	1368214	1368214	Ooctonus vulgatus Haliday, 1833	Animalia	Arthropoda	Hymenoptera	Mymaridae	Ooctonus	Ooctonus vulgatus	Ooctonus	vulgatus	SPECIES	ACCEPTED	NA	NA	NA	NA	NA	NA	NA	2019-07-29T08:08:16.754+0000	http://creativecommons.org/publicdomain/zero/1.0/legalcode	none	none
GBIF, 2019	1265679862	Ooctonus vulgatus Haliday, 1833	NA	NA		7e380070-f762-11e1-a439-00145eb45e9a	19456090-b49a-11d8-abeb-b8a03c50a862	none	60277b56-f762-11e1-a439-00145eb45e9a	GB	DWC_ARCHIVE	2019-08-20T22:00:06.175+0000	2019-07-29T08:07:24.210+0000	136	none	PRESERVED_SPECIMEN	1	NA	1368214	1	54	216	1457	9444	1249651	1368214	1368214	Ooctonus vulgatus Haliday, 1833	Animalia	Arthropoda	Hymenoptera	Mymaridae	Ooctonus	Ooctonus vulgatus	Ooctonus	vulgatus	SPECIES	ACCEPTED	NA	NA	NA	NA	NA	NA	NA	2019-07-29T08:08:13.945+0000	http://creativecommons.org/publicdomain/zero/1.0/legalcode	none	none
GBIF, 2019	1265738848	Ooctonus vulgatus Haliday, 1833	NA	NA		7e380070-f762-11e1-a439-00145eb45e9a	19456090-b49a-11d8-abeb-b8a03c50a862	none	60277b56-f762-11e1-a439-00145eb45e9a	GB	DWC_ARCHIVE	2019-08-20T22:00:06.854+0000	2019-07-29T08:07:24.857+0000	136	none	PRESERVED_SPECIMEN	1	NA	1368214	1	54	216	1457	9444	1249651	1368214	1368214	Ooctonus vulgatus Haliday, 1833	Animalia	Arthropoda	Hymenoptera	Mymaridae	Ooctonus	Ooctonus vulgatus	Ooctonus	vulgatus	SPECIES	ACCEPTED	NA	NA	NA	NA	NA	NA	NA	2019-07-29T08:08:15.037+0000	http://creativecommons.org/publicdomain/zero/1.0/legalcode	none	none
GBIF, 2019	1265739700	Ooctonus vulgatus Haliday, 1833	NA	NA		7e380070-f762-11e1-a439-00145eb45e9a	19456090-b49a-11d8-abeb-b8a03c50a862	none	60277b56-f762-11e1-a439-00145eb45e9a	GB	DWC_ARCHIVE	2019-08-20T22:00:05.962+0000	2019-07-29T08:07:22.442+0000	136	none	PRESERVED_SPECIMEN	1	NA	1368214	1	54	216	1457	9444	1249651	1368214	1368214	Ooctonus vulgatus Haliday, 1833	Animalia	Arthropoda	Hymenoptera	Mymaridae	Ooctonus	Ooctonus vulgatus	Ooctonus	vulgatus	SPECIES	ACCEPTED	NA	NA	NA	NA	NA	NA	NA	2019-07-29T08:08:11.246+0000	http://creativecommons.org/publicdomain/zero/1.0/legalcode	none	none
GBIF, 2019	1265739183	Ooctonus vulgatus Haliday, 1833	NA	NA		7e380070-f762-11e1-a439-00145eb45e9a	19456090-b49a-11d8-abeb-b8a03c50a862	none	60277b56-f762-11e1-a439-00145eb45e9a	GB	DWC_ARCHIVE	2019-08-20T22:00:07.227+0000	2019-07-29T08:07:25.873+0000	136	none	PRESERVED_SPECIMEN	1	NA	1368214	1	54	216	1457	9444	1249651	1368214	1368214	Ooctonus vulgatus Haliday, 1833	Animalia	Arthropoda	Hymenoptera	Mymaridae	Ooctonus	Ooctonus vulgatus	Ooctonus	vulgatus	SPECIES	ACCEPTED	NA	NA	NA	NA	NA	NA	NA	2019-07-29T08:08:16.077+0000	http://creativecommons.org/publicdomain/zero/1.0/legalcode	none	none
GBIF, 2019	1265669574	Ooctonus vulgatus Haliday, 1833	NA	NA		7e380070-f762-11e1-a439-00145eb45e9a	19456090-b49a-11d8-abeb-b8a03c50a862	none	60277b56-f762-11e1-a439-00145eb45e9a	GB	DWC_ARCHIVE	2019-08-20T22:00:06.422+0000	2019-07-29T08:07:25.052+0000	136	none	PRESERVED_SPECIMEN	1	NA	1368214	1	54	216	1457	9444	1249651	1368214	1368214	Ooctonus vulgatus Haliday, 1833	Animalia	Arthropoda	Hymenoptera	Mymaridae	Ooctonus	Ooctonus vulgatus	Ooctonus	vulgatus	SPECIES	ACCEPTED	NA	NA	NA	NA	NA	NA	NA	2019-07-29T08:08:14.567+0000	http://creativecommons.org/publicdomain/zero/1.0/legalcode	none	none
GBIF, 2019	1265739173	Ooctonus vulgatus Haliday, 1833	NA	NA		7e380070-f762-11e1-a439-00145eb45e9a	19456090-b49a-11d8-abeb-b8a03c50a862	none	60277b56-f762-11e1-a439-00145eb45e9a	GB	DWC_ARCHIVE	2019-08-20T22:00:06.900+0000	2019-07-29T08:07:24.904+0000	136	none	PRESERVED_SPECIMEN	1	NA	1368214	1	54	216	1457	9444	1249651	1368214	1368214	Ooctonus vulgatus Haliday, 1833	Animalia	Arthropoda	Hymenoptera	Mymaridae	Ooctonus	Ooctonus vulgatus	Ooctonus	vulgatus	SPECIES	ACCEPTED	NA	NA	NA	NA	NA	NA	NA	2019-07-29T08:08:14.790+0000	http://creativecommons.org/publicdomain/zero/1.0/legalcode	none	none
GBIF, 2019	1265671499	Ooctonus vulgatus Haliday, 1833	NA	NA		7e380070-f762-11e1-a439-00145eb45e9a	19456090-b49a-11d8-abeb-b8a03c50a862	none	60277b56-f762-11e1-a439-00145eb45e9a	GB	DWC_ARCHIVE	2019-08-20T22:00:07.317+0000	2019-07-29T08:07:26.415+0000	136	none	PRESERVED_SPECIMEN	1	NA	1368214	1	54	216	1457	9444	1249651	1368214	1368214	Ooctonus vulgatus Haliday, 1833	Animalia	Arthropoda	Hymenoptera	Mymaridae	Ooctonus	Ooctonus vulgatus	Ooctonus	vulgatus	SPECIES	ACCEPTED	NA	NA	NA	NA	NA	NA	NA	2019-07-29T08:08:17.343+0000	http://creativecommons.org/publicdomain/zero/1.0/legalcode	none	none
GBIF, 2019	1265678802	Ooctonus vulgatus Haliday, 1833	NA	NA		7e380070-f762-11e1-a439-00145eb45e9a	19456090-b49a-11d8-abeb-b8a03c50a862	none	60277b56-f762-11e1-a439-00145eb45e9a	GB	DWC_ARCHIVE	2019-08-20T22:00:06.796+0000	2019-07-29T08:07:25.874+0000	136	none	PRESERVED_SPECIMEN	1	NA	1368214	1	54	216	1457	9444	1249651	1368214	1368214	Ooctonus vulgatus Haliday, 1833	Animalia	Arthropoda	Hymenoptera	Mymaridae	Ooctonus	Ooctonus vulgatus	Ooctonus	vulgatus	SPECIES	ACCEPTED	NA	NA	NA	NA	NA	NA	NA	2019-07-29T08:08:15.829+0000	http://creativecommons.org/publicdomain/zero/1.0/legalcode	none	none
GBIF, 2019	1265672579	Ooctonus vulgatus Haliday, 1833	NA	NA		7e380070-f762-11e1-a439-00145eb45e9a	19456090-b49a-11d8-abeb-b8a03c50a862	none	60277b56-f762-11e1-a439-00145eb45e9a	GB	DWC_ARCHIVE	2019-08-20T22:00:05.962+0000	2019-07-29T08:07:22.587+0000	136	none	PRESERVED_SPECIMEN	1	NA	1368214	1	54	216	1457	9444	1249651	1368214	1368214	Ooctonus vulgatus Haliday, 1833	Animalia	Arthropoda	Hymenoptera	Mymaridae	Ooctonus	Ooctonus vulgatus	Ooctonus	vulgatus	SPECIES	ACCEPTED	NA	NA	NA	NA	NA	NA	NA	2019-07-29T08:08:12.032+0000	http://creativecommons.org/publicdomain/zero/1.0/legalcode	none	none
GBIF, 2019	1265670438	Ooctonus vulgatus Haliday, 1833	NA	NA		7e380070-f762-11e1-a439-00145eb45e9a	19456090-b49a-11d8-abeb-b8a03c50a862	none	60277b56-f762-11e1-a439-00145eb45e9a	GB	DWC_ARCHIVE	2019-08-20T22:00:06.525+0000	2019-07-29T08:07:24.430+0000	136	none	PRESERVED_SPECIMEN	1	NA	1368214	1	54	216	1457	9444	1249651	1368214	1368214	Ooctonus vulgatus Haliday, 1833	Animalia	Arthropoda	Hymenoptera	Mymaridae	Ooctonus	Ooctonus vulgatus	Ooctonus	vulgatus	SPECIES	ACCEPTED	NA	NA	NA	NA	NA	NA	NA	2019-07-29T08:08:14.893+0000	http://creativecommons.org/publicdomain/zero/1.0/legalcode	none	none
GBIF, 2019	1265673956	Ooctonus vulgatus Haliday, 1833	NA	NA		7e380070-f762-11e1-a439-00145eb45e9a	19456090-b49a-11d8-abeb-b8a03c50a862	none	60277b56-f762-11e1-a439-00145eb45e9a	GB	DWC_ARCHIVE	2019-08-20T22:00:06.977+0000	2019-07-29T08:07:25.365+0000	136	none	PRESERVED_SPECIMEN	1	NA	1368214	1	54	216	1457	9444	1249651	1368214	1368214	Ooctonus vulgatus Haliday, 1833	Animalia	Arthropoda	Hymenoptera	Mymaridae	Ooctonus	Ooctonus vulgatus	Ooctonus	vulgatus	SPECIES	ACCEPTED	NA	NA	NA	NA	NA	NA	NA	2019-07-29T08:08:15.889+0000	http://creativecommons.org/publicdomain/zero/1.0/legalcode	none	none
GBIF, 2019	1265670736	Ooctonus vulgatus Haliday, 1833	NA	NA		7e380070-f762-11e1-a439-00145eb45e9a	19456090-b49a-11d8-abeb-b8a03c50a862	none	60277b56-f762-11e1-a439-00145eb45e9a	GB	DWC_ARCHIVE	2019-08-20T22:00:06.274+0000	2019-07-29T08:07:24.716+0000	136	none	PRESERVED_SPECIMEN	1	NA	1368214	1	54	216	1457	9444	1249651	1368214	1368214	Ooctonus vulgatus Haliday, 1833	Animalia	Arthropoda	Hymenoptera	Mymaridae	Ooctonus	Ooctonus vulgatus	Ooctonus	vulgatus	SPECIES	ACCEPTED	NA	NA	NA	NA	NA	NA	NA	2019-07-29T08:08:14.548+0000	http://creativecommons.org/publicdomain/zero/1.0/legalcode	none	none
GBIF, 2019	440989723	Ooctonus vulgatus Haliday, 1833	NA	NA		2356f899-6244-4bbb-aa33-50e29132e86a	ee6a779a-dce6-4f16-ae3d-84f495def86e	none	4346b227-ca68-4d54-8a77-909148492e0b	SE	DWC_ARCHIVE	2019-08-19T22:22:57.627+0000	2017-10-02T13:12:29.192+0000	862	none	PRESERVED_SPECIMEN	16	NA	1368214	1	54	216	1457	9444	1249651	1368214	1368214	Ooctonus vulgatus Haliday, 1833	Animalia	Arthropoda	Hymenoptera	Mymaridae	Ooctonus	Ooctonus vulgatus	Ooctonus	vulgatus	SPECIES	ACCEPTED	NA	NA	NA	NA	NA	NA	2017-09-20T00:00:00.000+0000	2018-12-10T04:10:18.347+0000	http://creativecommons.org/licenses/by-nc/4.0/legalcode	none	none
GBIF, 2019	1265739587	Ooctonus vulgatus Haliday, 1833	NA	NA		7e380070-f762-11e1-a439-00145eb45e9a	19456090-b49a-11d8-abeb-b8a03c50a862	none	60277b56-f762-11e1-a439-00145eb45e9a	GB	DWC_ARCHIVE	2019-08-20T22:00:06.577+0000	2019-07-29T08:07:23.946+0000	136	none	PRESERVED_SPECIMEN	1	NA	1368214	1	54	216	1457	9444	1249651	1368214	1368214	Ooctonus vulgatus Haliday, 1833	Animalia	Arthropoda	Hymenoptera	Mymaridae	Ooctonus	Ooctonus vulgatus	Ooctonus	vulgatus	SPECIES	ACCEPTED	NA	NA	NA	NA	NA	NA	NA	2019-07-29T08:08:14.499+0000	http://creativecommons.org/publicdomain/zero/1.0/legalcode	none	none
GBIF, 2019	1265670563	Ooctonus vulgatus Haliday, 1833	NA	NA		7e380070-f762-11e1-a439-00145eb45e9a	19456090-b49a-11d8-abeb-b8a03c50a862	none	60277b56-f762-11e1-a439-00145eb45e9a	GB	DWC_ARCHIVE	2019-08-20T22:00:06.253+0000	2019-07-29T08:07:22.481+0000	136	none	PRESERVED_SPECIMEN	1	NA	1368214	1	54	216	1457	9444	1249651	1368214	1368214	Ooctonus vulgatus Haliday, 1833	Animalia	Arthropoda	Hymenoptera	Mymaridae	Ooctonus	Ooctonus vulgatus	Ooctonus	vulgatus	SPECIES	ACCEPTED	NA	NA	NA	NA	NA	NA	NA	2019-07-29T08:08:11.116+0000	http://creativecommons.org/publicdomain/zero/1.0/legalcode	none	none
GBIF, 2019	1265673617	Ooctonus vulgatus Haliday, 1833	NA	NA		7e380070-f762-11e1-a439-00145eb45e9a	19456090-b49a-11d8-abeb-b8a03c50a862	none	60277b56-f762-11e1-a439-00145eb45e9a	GB	DWC_ARCHIVE	2019-08-20T22:00:06.559+0000	2019-07-29T08:07:24.574+0000	136	none	PRESERVED_SPECIMEN	1	NA	1368214	1	54	216	1457	9444	1249651	1368214	1368214	Ooctonus vulgatus Haliday, 1833	Animalia	Arthropoda	Hymenoptera	Mymaridae	Ooctonus	Ooctonus vulgatus	Ooctonus	vulgatus	SPECIES	ACCEPTED	NA	NA	NA	NA	NA	NA	NA	2019-07-29T08:08:13.161+0000	http://creativecommons.org/publicdomain/zero/1.0/legalcode	none	none
GBIF, 2019	1265670342	Ooctonus vulgatus Haliday, 1833	NA	NA		7e380070-f762-11e1-a439-00145eb45e9a	19456090-b49a-11d8-abeb-b8a03c50a862	none	60277b56-f762-11e1-a439-00145eb45e9a	GB	DWC_ARCHIVE	2019-08-20T22:00:06.475+0000	2019-07-29T08:07:24.568+0000	136	none	PRESERVED_SPECIMEN	1	NA	1368214	1	54	216	1457	9444	1249651	1368214	1368214	Ooctonus vulgatus Haliday, 1833	Animalia	Arthropoda	Hymenoptera	Mymaridae	Ooctonus	Ooctonus vulgatus	Ooctonus	vulgatus	SPECIES	ACCEPTED	NA	NA	NA	NA	NA	NA	NA	2019-07-29T08:08:14.807+0000	http://creativecommons.org/publicdomain/zero/1.0/legalcode	none	none
GBIF, 2019	1265672573	Ooctonus vulgatus Haliday, 1833	NA	NA		7e380070-f762-11e1-a439-00145eb45e9a	19456090-b49a-11d8-abeb-b8a03c50a862	none	60277b56-f762-11e1-a439-00145eb45e9a	GB	DWC_ARCHIVE	2019-08-20T22:00:07.274+0000	2019-07-29T08:07:26.822+0000	136	none	PRESERVED_SPECIMEN	1	NA	1368214	1	54	216	1457	9444	1249651	1368214	1368214	Ooctonus vulgatus Haliday, 1833	Animalia	Arthropoda	Hymenoptera	Mymaridae	Ooctonus	Ooctonus vulgatus	Ooctonus	vulgatus	SPECIES	ACCEPTED	NA	NA	NA	NA	NA	NA	NA	2019-07-29T08:08:17.741+0000	http://creativecommons.org/publicdomain/zero/1.0/legalcode	none	none
[truncated: 48 more columns]

## Sheet: references
Table S2 - Occurrences of Ooctonus vulgatus extracted from the database GBIF [last access: 22 August 2019]
References
GBIF, 2019	GBIF.org (2019). "GBIF Home Page. Available from: https://www.gbif.org ".
dataset DOI	GBIF.org (22 August 2019) GBIF Occurrence Download https://doi.org/10.15468/dl.a7wooy
