# Supplementary material for: Ooctonus vulgatus (Hymenoptera, Mymaridae), a potential biocontrol agent to reduce populations of Philaenus spumarius (Hemiptera, Aphrophoridae) the main vector of Xylella fastidiosa in Europe
Source: PeerJ. 2020 Mar 24;8:e8591. doi: 10.7717/peerj.8591 (PMC7100589; doi:10.7717/peerj.8591)
Supplement: Supplemental Information 6 [file peerj-08-8591-s006.fas]

>XMES00041_0189
ATTTTTGGTTCTTGAGCAGGAATTTTAGGTTTATCATTAAGAATAATTATTCGATTAGAATTAAGAAATTGTGGATCATTTTTAGGAAATGATCAAATTTATAATTCAATTGTTACAGTTCATGCTTTTGTTATAATTTTTTTTTTTGTAATACCTGTAATAATAGGAGGATTTGGTAATTATTTTGTACCATTAATATTATCAATTCCAGATATAGCTTTTCCACGAATAAATAATATAAGATTTTGATTATTACCACCTAGATTAATTTTATTATTATCAAGAATATTTATTAGAACTGGAACAGGAACTGGTTGAACAGTTTATCCACCTTTATCTATAAATTTATCTCATAGAGGAGCATCAGTTGATTTATCAATTTTTTCATTACATTTAGCTGGTGTTTCTTCAATTATAAGATCAATTAATTTTATTACAACAATTGTTAATATAAGAATATATTCAATAGAAAAAATTAGTTTATTTTGTTGATCTATTTTATTAACAACAATTTTATTATTATTATCATTACCTGTATTAGCAGGAGCTATTACTATATTATTATTTGATCGAAATTTAAATACATCATTTTTTGAT----------
>XMES00042_0101
------------TGAGCAGGAATTTTAGGTTTATCATTAAGAATAATTATTCGATTAGAATTAAGAAATTGTGGATCATTTTTAGGAAATGATCAAATTTATAATTCAATTGTTACAGTTCATGCTTTTGTTATAATTTTTTTTTTTGTAATACCTGTAATAATAGGAGGATTTGGTAATTATTTTGTACCATTAATATTATCAATTCCAGATATAGCTTTTCCACGAATAAATAATATAAGATTTTGATTATTACCACCTAGATTAATTTTATTATTATCAAGAATATTTATTAGAACTGGAACAGGAACTGGTTGAACAGTTTATCCACCTTTATCTATAAATTTATCTCATAGAGGAGCATCAGTTGATTTATCAATTTTTTCATTACATTTAGCTGGTGTTTCTTCAATTATAAGATCAATTAATTTTATTACAACAATTGTTAATATAAGAATATATTCAATAGAAAAAATTAGTTTATTTTGTTGATCTATTTTATTAACAACAATTTTATTATTATTATCATTACCTGTATTAGCAGGAGCTATTACTATATTATTATTTGATCGAAATTTAAATACATCATTTTT--------------
>XMES00077_0101
-------------------------------------------------------TAGAATTAAGAAATTGTGGATCATTTTTAGGAAATGATCAAATTTATAATTCAATTGTTACAGTTCATGCTTTTGTTATAATTTTTTTTTTTGTAATACCTGTAATAATAGGAGGATTTGGTAATTATTTTGTACCATTAATATTATCAATTCCAGATATAGCTTTTCCACGAATAAATAATATAAGATTTTGATTATTACCACCTAGATTAATTTTATTATTATCAAGAATATTTATTAGAACTGGAACAGGAACTGGTTGAACAGTTTATCCACCTTTATCTATAAATTTATCTCATAGAGGAGCATCAGTTGATTTATCAATTTTTTCATTACATTTAGCTGGTGTTTCTTCAATTATAAGATCAATTAATTTTATTACAACAATTGTTAATATAAGAATATATTCAATAGAAAAAATTAGTTTATTTTGTTGATCTATTTTATTAACAACAATTTTATTATTATTATCATTACCTGTATTAGCAGGAGCTATTACTATATTATTATTTGATCGAAATTTAAATACATCATTTTT--------------
>XMES00091_0101
-------------GAGCAGGAATTTTAGGTTTATCATTAAGAATAATTATTCGATTAGAATTAAGAAATTGTGGATCATTTTTAGGAAATGATCAAATTTATAATTCAATTGTTACAGTTCATGCTTTTGTTATAATTTTTTTTTTTGTAATACCTGTAATAATAGGAGGATTTGGTAATTATTTTGTACCATTAATATTATCAATTCCAGATATAGCTTTTCCACGAATAAATAATATAAGATTTTGATTATTACCACCTAGATTAATTTTATTATTATCAAGAATATTTATTAGAACTGGAACAGGAACTGGTTGAACAGTTTATCCACCTTTATCTATAAATTTATCTCATAGAGGAGCATCAGTTGATTTATCAATTTTTTCATTACATTTAGCTGGTGTTTCTTCAATTATAAGATCAATTAATTTTATTACAACAATTGTTAATATAAGAATATATTCAATAGAAAAAATTAGTTTATTTTGTTGATCTATTTTATTAACAACAATTTTATTATTATTATCATTACCTGTATTAGCAGGAGCTATTACTATATTATTATTTGATCGAAATTTAAATACATCATTTTTTGATCCATCAGGAG
